# Supplementary material for: Assessing Species Distribution Using Google Street View: A Pilot Study with the Pine Processionary Moth
Source: PLoS One. 2013 Oct 9;8(10):e74918. doi: 10.1371/journal.pone.0074918 (PMC3794037; doi:10.1371/journal.pone.0074918)
Supplement: Text S1 — The java script code used to identify the roads covered in the Google street view database. (TXT) [file pone.0074918.s001.txt]

 
// The following code (javascript) allows to retrieve the coordinates of the nearest Google Street View image available
// for a point ptA created with coordinates (48.51459204,1.470516232).
// This code is based on the services provided by  the google map  API V3 and uses streetViewService API.
// for detailed documentation 
// Visit https://developers.google.com/maps/documentation/javascript/reference#DirectionsRoute
   
   
    var ptA = new google.maps.LatLng (48.51459204,1.470516232);  
   
    var STREETVIEW_MAX_DISTANCE = 1000;      // max radius to search with
    var streetViewService = new google.maps.StreetViewService();
    
    streetViewService.getPanoramaByLocation(ptA, STREETVIEW_MAX_DISTANCE, function (streetViewPanoramaData, status) {
    	
    		if (status === google.maps.StreetViewStatus.OK) {
    			// OK : something is found
    			// The object streetViewPanoramaData.location.latLng contains the coordinates 
    			// of the closest Google Street View image available located on a road covered in the Google Street View database.
   		                    	
        		var point = streetViewPanoramaData.location.latLng; 

    		} else {
        		// no street view available in this range, or some error occurred.
        		alert('Street View Not Available');       
   			   }
    
 });
 
 
